# Supplementary material for: The Effects of a Cognitively Challenging Physical Activity Intervention on School Children’s Executive Functions and Motivational Regulations
Source: Int J Environ Res Public Health. 2022 Oct 5;19(19):12742. doi: 10.3390/ijerph191912742 (PMC9564380; doi:10.3390/ijerph191912742)
Supplement: Supplementary file 1 [file ijerph-19-12742-s001.zip]

Archive with 2 entries (2 files):
- Suppl_File_1.pdf
- Suppl_File_2.pdf
